# Supplementary material for: Methylase-assisted subcloning for high throughput BioBrick assembly
Source: PeerJ. 2020 Sep 11;8:e9841. doi: 10.7717/peerj.9841 (PMC7489255; doi:10.7717/peerj.9841)
Supplement: Supplemental Information 2 [file peerj-08-9841-s002.xlsx]

## Sheet: Sheet1
	exp #	method	DNA/vol	vec white	ins white	vec + ins red	vec + ins white
	imc325f	2RM	1.5 ng/150 uL	36	6	213	388
				34	4	147	326
				19	8	170	455
	imc325j	4R/2M-E	1.5 ng/150 uL	0	5	49	32
				0	3	22	2
				0	1	15	4
	imc325n	3A ccdB				1	>100
						1	>100
						1	>100
	imc325R	3A sacB				31	200
						16	100
						21	200
	imc325t	gel pure-E	1 ng/100 uL	3	12	60	7
				10	66	108	7
				9	106	210	18
	imc325x	tip snip-E (PstI)	1.5 ng/150 uL	4	9	506	13
				15	1	463	9
				15	31	758	29
	imc325z	3A ccdB		44		25	143
						20	120
						2	56
	imc327b	3A iGEM				0
						0
						0
	imc327e	3A tip snip	1.25 ng/125 uL	151		47	152
						27	154
						86	176
	imc327R	3A CIP-tip snip	1.5 ng/150 uL	1		4	4
						10	14
						5	5
	imc336f	4R/2M-P	1.5 ng/150 uL	1	2	253	2
				2	2	276	0
				1	1	267	5
	imc336k	4R/2M-E (NsiI)	1.5 ng/150 uL	1	18	395	17
				3	5	243	11
				0	23	709	27
	imc336h1-7	4R/3M (E)	1.5 ng/150 uL	0	0	4	2
					0	3	12
					0	1	12
	imc336h8-14	4R/3M (P)	1.5ng/150 uL	0	0	0	0
					0	6	0
					0	12	1
